# Supplementary material for: Short-Term Changes in Arterial Stiffness Measured by 2D Speckle Tracking in Patients Undergoing Transcatheter Aortic Valve Implantation
Source: J Clin Med. 2023 Dec 30;13(1):222. doi: 10.3390/jcm13010222 (PMC10779940; doi:10.3390/jcm13010222)
Supplement: Supplementary file 1 [file jcm-13-00222-s001.zip]

Archive with 1 entries (1 files):
- jcm-2728601-supplementary.pdf
